# Supplementary material for: Most endovascular thrombectomy patients have Target Mismatch despite absence of formal CT perfusion selection criteria
Source: PLoS One. 2023 Sep 14;18(9):e0285679. doi: 10.1371/journal.pone.0285679 (PMC10501580; doi:10.1371/journal.pone.0285679)
Supplement: S1 Data — (XLSX) [file pone.0285679.s002.xlsx]

## Sheet: Sheet1
Age	Patient Sex	Time of Stroke onset or LSW	Presenting NIHSS	Premorbid mRS	Premorbid functional independnece?	Time of CT	Time to CT	Time to CTP (min)	Time to CTP (hours)	Time of groin access	Time to Groin Access	Time of GA	Time to GA	Time at Reperfusion	Time to Repurfusion	ICA	M1	M2	Hemisphere	Anterior Circulation?	ECR - TICI result (final)	Number of passes	First Pass?	24hr NIHSS	90day mRS	Time from CTP to reperfusion	Late Window	Core Volume	Perfusion Lesion	Mismatch	Ratio	CBF < 20%	Target Mismatch?	Target Mismatch? (CBF<20%)	DT>8s	Good Functional Outcome?	Excellent Functional Outcome?	Follow-up Imaging Modality	Final inarct volume	Core growth	Core Growth (20%)	Penumbral salvage	Penumbral salvage ratio	Haemorrhage Grade	Parenchymal Haematoma?	Haemorrhagic Transformatin?	SICH?
81	M	13:00:00	15	0-2	Yes	15:13:00	02:13:00	133	2.21667	16:40:00	03:40:00	16:45:00	03:45:00	18:27:00	05:27:00	Yes	No	No	Right	Yes	3	2	No	14	4	03:14:00	No	81	293	212	3.61728	37	Large Core	Large Core	124	No	No	CT	16	-65	-21	277	1.3066	NA	No	No	No
82	F	23:00:00	29	0-2	Yes	17:30:00	1900-01-23 18:30:00	1110	18.5	20:49:00	1900-01-23 21:49:00	20:42:00	1900-01-23 21:42:00	22:16:00	1900-01-23 23:16:00	Yes	No	No	Right	Yes	2c	10	No	34	6	04:46:00	Yes	138	278	140	2.01449	79	Large Core	Large Core	23	No	No	CT	252	114	173	26	0.185714	PH1	Yes	Yes	Yes
63	F	23:00:00	21	0-2	Yes	12:30:00	1900-01-23 13:30:00	810	13.5	13:13:00	1900-01-23 14:13:00	13:17:00	1900-01-23 14:17:00	13:51:00	1900-01-23 14:51:00	No	Yes	No	Right	Yes	2b	4	No	42	6	01:21:00	Yes	142	232	90	1.6338	125	Large Core	Large Core	26	No	No	CT	120	-22	-5	112	1.24444	NA	No	No	No
68	Male	18:15:00	10	3	No	20:35:00	02:20:00	140	2.33333	21:39:00	03:24:00	21:46:00	03:31:00	21:56:00	03:41:00	No	No	Yes	Right	Yes	2c	1	Yes	10	3	01:21:00	No	82	159	77	1.93902	55	Large Core	Target Mismatch	29	No	No	CT	17.8	-64.2	-37.2	141.2	1.83377	HI1	No	Yes	No
77	Male	08:30:00	24	0-2	Yes	09:45:00	01:15:00	75	1.25	11:28:00	02:58:00	11:33:00	03:03:00	13:05:00	04:35:00	No	No	Yes	Right	Yes	2a	11	No	25	6	03:20:00	No	89	169	80	1.89888	52	Large Core	Target Mismatch	52	No	No	CT	271	182	219	-102	-1.275	HI1	No	Yes	No
82	M	17:15:00	29	0-2	Yes	18:40:00	01:25:00	85	1.41667	20:24:00	03:09:00	20:35:00	03:20:00	21:00:00	03:45:00	No	Yes	No	Left	Yes	3	3	No	25	5	02:20:00	No	107	212	105	1.98131	10	Large Core	Large Core	153	No	No	CT	7	-100	-3	205	1.95238	NA	No	No	No
43	M	15:00:00	28	0-2	Yes	16:30:00	01:30:00	90	1.5	17:13:00	02:13:00	17:20:00	02:20:00	17:59:00	02:59:00	No	No	Yes	Left	Yes	2c	4	No	12	3	01:29:00	No	115	254	139	2.2087	76	Large Core	Large Core	65	No	No	MRI	155.15	40.15	79.15	98.85	0.711151	NA	No	No	No
44	M	09:30:00	16	0-2	Yes	20:36:00	11:06:00	666	11.1	00:51:00	1900-01-23 15:21:00	00:45:00	1900-01-23 15:15:00	01:06:00	1900-01-23 15:36:00	No	Yes	No	Right	Yes	3	1	Yes	13	3	04:30:00	Yes	91	190	99	2.08791	52	Large Core	Target Mismatch	59	No	No	MRI	180.01	89.01	128.01	9.99	0.100909	PH1	Yes	Yes	No
72	M	16:55:00	18	0-2	Yes	17:55:00	01:00:00	60	1	20:17:00	03:22:00	20:13:00	03:18:00	20:35:00	03:40:00	No	Yes	No	Right	Yes	3	3	No	7	1	02:40:00	No	84	215	131	2.55952	40	Large Core	Target Mismatch	66	Yes	Yes	CT	88	4	48	127	0.969466	HI1	No	Yes	No
55	M	21:00:00	24	0-2	Yes	22:15:00	01:15:00	75	1.25	00:23:00	1900-01-23 03:23:00	00:15:00	1900-01-23 03:15:00	01:00:00	1900-01-23 04:00:00	Yes	No	No	Left	Yes	3	1	Yes	5	2	02:45:00	No	81	205	124	2.53086	36	Large Core	Target Mismatch	5	Yes	No	MRI	26.97	-54.03	-9.03	97.03	0.7825	HI2	No	Yes	No
66	M	18:30:00	18	0-2	Yes	20:58:00	02:28:00	148	2.46667	22:05:00	03:35:00	22:15:00	03:45:00	22:43:00	04:13:00	Yes	No	No	Right	Yes	3	4	No	5	2	01:45:00	No	142	238	96	1.67606	102	Large Core	Large Core	52	Yes	No	MRI	214.39	72.39	112.39	23.61	0.245938	NA	No	No	No
73	M	13:30:00	16	0-2	Yes	14:50:00	01:20:00	80	1.33333	16:00:00	02:30:00	16:10:00	02:40:00	17:20:00	03:50:00	No	No	Yes	Left	Yes	3	1	Yes	4	1	02:30:00	No	70	113	43	1.61429	48	Large Core	Target Mismatch	40	Yes	Yes	MRI	82.57	12.57	34.57	30.43	0.707674	NA	No	No	No
52	Female	09:50:00	28	0-2	Yes	10:30:00	00:40:00	40	0.666667	12:08:00	02:18:00	12:15:00	02:25:00	12:59:00	03:09:00	Yes	No	No	Left	Yes	3	2	No	8	2	02:29:00	No	121	220	99	1.81818	84	Large Core	Large Core	49	Yes	No	MRI	161.94	40.94	77.94	58.06	0.586465	NA	No	No	No
52	Male	22:00:00	17	0-2	Yes	12:38:00	1900-01-23 14:38:00	878	14.6333	13:35:00	1900-01-23 15:35:00	13:42:00	1900-01-23 15:42:00	14:01:00	1900-01-23 16:01:00	No	Yes	No	Right	Yes	3	1	Yes	12	2	01:23:00	Yes	72	204	132	2.83333	34	Large Core	Target Mismatch	36	Yes	No	MRI	77.34	5.34	43.34	126.66	0.959545	HI2	No	Yes	No
63	Male	22:00:00	20	0-2	Yes	10:30:00	1900-01-23 12:30:00	750	12.5	12:30:00	1900-01-23 14:30:00	12:38:00	1900-01-23 14:38:00	13:15:00	1900-01-23 15:15:00	No	Yes	No	Right	Yes	2c	2	No	21	4	02:45:00	Yes	70	193	123	2.75714	46	Target Mismatch	Target Mismatch	53	No	No	MRI	276.49	206.49	230.49	-83.49	-0.67878	PH1	Yes	Yes	No
59	M	05:00:00	17	0-2	Yes	06:45:00	01:45:00	105	1.75	09:00:00	04:00:00	08:55:00	03:55:00	11:04:00	06:04:00	No	No	Yes	Left	Yes	2b	4	No	Intubated	6	04:19:00	No	16	51	35	3.1875	8	Target Mismatch	Target Mismatch	6	No	No	CT	72	56	64	-21	-0.6	NA	No	No	No
66	F	10:30:00	26	0-2	Yes	19:42:00	09:12:00	552	9.2	21:10:00	10:40:00	21:20:00	10:50:00	21:55:00	11:25:00	No	Yes	No	Left	Yes	3	1	Yes	Intubated	5	02:13:00	Yes	12	55	43	4.58333	6	Target Mismatch	Target Mismatch	0	No	No	CT	52	40	46	3	0.0697674	PH2	Yes	Yes	No
73	F	14:45:00	21	0-2	Yes	15:41:00	00:56:00	56	0.933333	17:17:00	02:32:00	17:22:00	02:37:00	17:41:00	02:56:00	No	Yes	No	Right	Yes	3	1	Yes	1	5	02:00:00	No	3	124	121	41.3333	0	Target Mismatch	Target Mismatch	15	No	No	CT	0	-3	0	124	1.02479	NA	No	No	No
73	F	23:00:00	18	0-2	Yes	06:51:00	1900-01-23 07:51:00	471	7.85	08:22:00	1900-01-23 09:22:00	08:26:00	1900-01-23 09:26:00	08:34:00	1900-01-23 09:34:00	No	Yes	No	Right	Yes	3	2	No	6	4	01:43:00	Yes	10	86	76	8.6	3	Target Mismatch	Target Mismatch	0	No	No	CT	15	5	12	71	0.934211	NA	No	No	No
83	F	20:00:00	11	0-2	Yes	09:06:00	1900-01-23 13:06:00	786	13.1	11:58:00	1900-01-23 15:58:00	00:05:00	1900-01-23 04:05:00	00:30:00	1900-01-23 04:30:00	Yes	No	No	Right	Yes	2c	3	No	11	5	03:24:00	Yes	13	110	97	8.46154	5	Target Mismatch	Target Mismatch	15	No	No	CT	12.9	-0.1	7.9	97.1	1.00103	HI2	No	Yes	No
85	M	10:30:00	30	0	Yes	13:36:00	03:06:00	186	3.1	15:00:00	04:30:00	15:11:00	04:41:00	15:29:00	04:59:00	Yes	No	No	Right	Yes	3	1	Yes	20	5	01:53:00	No	46	99	53	2.15217	31	Target Mismatch	Target Mismatch	0	No	No	CT	161	115	130	-62	-1.16981	PH2	Yes	Yes	No
74	M	18:20:00	23	0-2	Yes	19:35:00	01:15:00	75	1.25	22:46:00	04:26:00	22:40:00	04:20:00	00:46:00	1900-01-23 06:26:00	No	Yes	No	Left	Yes	2b	2	No	11	5	05:11:00	No	30	172	142	5.73333	7	Target Mismatch	Target Mismatch	23	No	No	CT	38	8	31	134	0.943662	NA	No	No	No
86	F	13:20:00	22	0-2	Yes	14:36:00	01:16:00	76	1.26667	16:35:00	03:15:00	16:40:00	03:20:00	16:50:00	03:30:00	No	Yes	No	Right	Yes	3	1	Yes	7	6	02:14:00	No	64	129	65	2.01562	49	Target Mismatch	Target Mismatch	17	No	No	CT	172	108	123	-43	-0.661538	PH1	Yes	Yes	No
73	F	00:00:00	10	0-2	Yes	01:46:00	01:46:00	106	1.76667	02:32:00	02:32:00	02:36:00	02:36:00	02:48:00	02:48:00	No	Yes	No	Left	Yes	3	1	Yes	0	6	01:02:00	No	15	90	75	6	2	Target Mismatch	Target Mismatch	7	No	No	CT	0	-15	-2	90	1.2	NA	No	No	No
75	F	19:00:00	22	2	Yes	20:15:00	01:15:00	75	1.25	23:24:00	04:24:00	23:32:00	04:32:00	23:47:00	04:47:00	No	Yes	No	Right	Yes	2b	1	Yes	8	3	03:32:00	No	6	51	45	8.5	1	Target Mismatch	Target Mismatch	0	No	No	CT	19	13	18	32	0.711111	NA	No	No	No
70	F	20:30:00	12	0-2	Yes	13:48:00	1900-01-23 17:18:00	1038	17.3	15:26:00	1900-01-23 18:56:00	15:24:00	1900-01-23 18:54:00	16:26:00	1900-01-23 19:56:00	No	No	Yes	Left	Yes	2b	5	No	16	3	02:38:00	Yes	5	65	60	13	2	Target Mismatch	Target Mismatch	9	No	No	CT	12	7	10	53	0.883333	HI1	No	Yes	No
73	M	22:00:00	17	0-2	Yes	10:30:00	1900-01-23 12:30:00	750	12.5	12:02:00	1900-01-23 14:02:00	12:00:00	1900-01-23 14:00:00	12:11:00	1900-01-23 14:11:00	No	No	Yes	Right	Yes	2b	1	Yes	2	4	01:41:00	Yes	63	150	87	2.38095	34	Target Mismatch	Target Mismatch	47	No	No	CT	52	-11	18	98	1.12644	NA	No	No	No
86	F	22:50:00	3	0-2	Yes	08:50:00	1900-01-23 10:00:00	600	10	10:51:00	1900-01-23 12:01:00	10:54:00	1900-01-23 12:04:00	11:09:00	1900-01-23 12:19:00	No	No	Yes	Right	Yes	2b	1	Yes	0	5	02:19:00	Yes	0	33	33	#DIV/0!	0	Target Mismatch	Target Mismatch	0	No	No	CT	47	47	47	-14	-0.424242	HI1	No	Yes	No
41	M	01:00:00	18	0-2	Yes	13:25:00	12:25:00	745	12.4167	14:43:00	13:43:00	14:26:00	13:26:00	17:25:00	16:25:00	No	No	No	Left	Yes	3	1	Yes	Intubated	6	04:00:00	Yes	3	36	33	12	1	Target Mismatch	Target Mismatch	0	No	No	CT	32	29	31	4	0.121212	NA	No	No	No
90	F	19:10:00	15	0-2	Yes	20:30:00	01:20:00	80	1.33333	21:47:00	02:37:00	21:53:00	02:43:00	22:20:00	03:10:00	No	Yes	No	Right	Yes	3	2	No	15	4	01:50:00	No	47	133	86	2.82979	28	Target Mismatch	Target Mismatch	22	No	No	CT	17	-30	-11	116	1.34884	NA	No	No	No
69	F	22:00:00	19	0-2	Yes	00:54:00	1900-01-23 02:54:00	174	2.9	02:26:00	1900-01-23 04:26:00	02:32:00	1900-01-23 04:32:00	02:39:00	1900-01-23 04:39:00	No	Yes	No	Left	Yes	3	1	Yes	7	4	01:45:00	No	31	112	81	3.6129	16	Target Mismatch	Target Mismatch	34	No	No	CT	22	-9	6	90	1.11111	HI1	No	Yes	No
71	F	11:45:00	18	0-2	Yes	14:10:00	02:25:00	145	2.41667	16:19:00	04:34:00	16:22:00	04:37:00	16:37:00	04:52:00	No	Yes	No	Left	Yes	3	2	No	24	3	02:27:00	No	23	107	84	4.65217	9	Target Mismatch	Target Mismatch	0	No	No	CT	57	34	48	50	0.595238	HI2	No	Yes	No
83	F	15:30:00	19	0-2	Yes	17:55:00	02:25:00	145	2.41667	19:45:00	04:15:00	19:51:00	04:21:00	20:08:00	04:38:00	No	Yes	No	Right	Yes	2b	1	Yes	13	6	02:13:00	No	21	133	112	6.33333	10	Target Mismatch	Target Mismatch	43	No	No	CT	30	9	20	103	0.919643	HI2	No	Yes	No
91	F	09:30:00	24	0-2	Yes	11:25:00	01:55:00	115	1.91667	14:37:00	05:07:00	14:37:00	05:07:00	14:51:00	05:21:00	Yes	No	No	Left	Yes	3	1	Yes	2	3	03:26:00	No	35	248	213	7.08571	6	Target Mismatch	Target Mismatch	22	No	No	CT	8	-27	2	240	1.12676	NA	No	No	No
68	F	21:00:00	18	0-2	Yes	09:02:00	1900-01-23 12:02:00	722	12.0333	11:12:00	1900-01-23 14:12:00	11:20:00	1900-01-23 14:20:00	11:39:00	1900-01-23 14:39:00	No	Yes	No	Right	Yes	3	2	No	10	6	02:37:00	Yes	9	68	59	7.55556	1	Target Mismatch	Target Mismatch	0	No	No	CT	10.2	1.2	9.2	57.8	0.979661	NA	No	No	No
90	M	10:00:00	13	3	No	11:30:00	01:30:00	90	1.5	13:14:00	03:14:00	13:22:00	03:22:00	13:55:00	03:55:00	No	No	Yes	Left	Yes	3	1	Yes	8	3	02:25:00	No	3	29	26	9.66667	2	Target Mismatch	Target Mismatch	3	No	No	CT	0	-3	-2	29	1.11538	NA	No	No	No
79	F	14:00:00	16	0-2	Yes	13:28:00	1900-01-23 23:28:00	1408	23.4667	15:08:00	01:08:00	15:13:00	01:13:00	15:22:00	01:22:00	No	Yes	No	Right	Yes	3	1	Yes	18	4	01:54:00	Yes	13	96	83	7.38462	9	Target Mismatch	Target Mismatch	0	No	No	CT	10	-3	1	86	1.03614	NA	No	No	No
	F	06:30:00	26	0-2	Yes	10:36:00	04:06:00	246	4.1	12:15:00	05:45:00	12:15:00	05:45:00	12:40:00	06:10:00	Yes	No	No	Right	Yes	3			12	6	02:04:00	No	45	168	123	3.73333	17	Target Mismatch	Target Mismatch	71	No	No	CT	104	59	87	64	0.520325	HI1	No	Yes	No
83	Male	10:00:00	23	0-2	Yes	12:27:00	02:27:00	147	2.45	14:50:00	04:50:00	14:45:00	04:45:00	15:40:00	05:40:00	No	No	Yes	Left	Yes	2b	4	No	27	6	03:13:00	No	64	147	83	2.29688	32	Target Mismatch	Target Mismatch	28	No	No	CT	110	46	78	37	0.445783	HI1	No	Yes	No
66	Male	17:00:00	18	0-2	Yes	18:55:00	01:55:00	115	1.91667	21:25:00	04:25:00	21:38:00	04:38:00	22:44:00	05:44:00	No	Yes	No	Right	Yes	2b	4	No	intubated	6	03:49:00	No	9	109	100	12.1111	3	Target Mismatch	Target Mismatch	0	No	No	CT	54	45	51	55	0.55	HI1	No	Yes	No
88	Male	14:00:00	27	0-2	Yes	16:35:00	02:35:00	155	2.58333	19:04:00	05:04:00	19:05:00	05:05:00	19:52:00	05:52:00	No	Yes	No	Right	Yes	2b	1	Yes	18	6	03:17:00	No	29	141	112	4.86207	5	Target Mismatch	Target Mismatch	34	No	No	CT	22	-7	17	119	1.0625	NA	No	No	No
	F	20:00:00	23	0-2	Yes	10:29:00	1900-01-23 14:29:00	869	14.4833	12:34:00	1900-01-23 16:34:00	12:38:00	1900-01-23 16:38:00	12:48:00	1900-01-23 16:48:00	No	Yes	No	Left	Yes	2c	1	Yes	33	6	02:19:00	Yes	19	65	46	3.42105	9	Target Mismatch	Target Mismatch	16	No	No	CT	16	-3	7	49	1.06522	HI2	No	Yes	No
66	Female	00:00:00	17	0-2	Yes	05:55:00	05:55:00	355	5.91667	08:54:00	08:54:00	08:59:00	08:59:00	09:10:00	09:10:00	Yes	No	No	Right	Yes	3	1	Yes	intubated	4	03:15:00	No	46	162	116	3.52174	24	Target Mismatch	Target Mismatch	21	No	No	CT	94	48	70	68	0.586207	HI1	No	Yes	No
79	M	09:40:00	17	4	No	12:25:00	02:45:00	165	2.75	13:40:00	04:00:00	13:45:00	04:05:00	14:11:00	04:31:00	No	No	Yes	Left	Yes	3	1	Yes	2	6	01:46:00	No	20	102	82	5.1	3	Target Mismatch	Target Mismatch	31	No	No	CT	9.5	-10.5	6.5	92.5	1.12805	NA	No	No	No
81	F	13:55:00	20	0-2	Yes	15:15:00	01:20:00	80	1.33333	17:18:00	03:23:00	17:15:00	03:20:00	23:30:00	09:35:00	No	Yes	No	Right	Yes	3	1	Yes	16	3	08:15:00	No	14	97	83	6.92857	5	Target Mismatch	Target Mismatch	8	No	No	MRI	48.92	34.92	43.92	34.08	0.410602	HI2	No	Yes	No
55	M	15:00:00	21	0-2	Yes	07:47:00	1900-01-23 16:47:00	1007	16.7833	09:05:00	1900-01-23 18:05:00	09:05:00	1900-01-23 18:05:00	10:10:00	1900-01-23 19:10:00	No	Yes	No	Left	Yes	2c	3	No	8	5	02:23:00	Yes	7	129	122	18.4286	2	Target Mismatch	Target Mismatch	0	No	No	MRI	116.76	109.76	114.76	5.24	0.0429508	HI2	No	Yes	No
73	F	09:15:00	21	0-2	Yes	10:39:00	01:24:00	84	1.4	13:04:00	03:49:00	13:06:00	03:51:00	13:36:00	04:21:00	No	Yes	No	Right	Yes	3	1	Yes	2	5	02:57:00	No	23	157	134	6.82609	16	Target Mismatch	Target Mismatch	19	No	No	MRI	0	-23	-16	134	1	NA	No	No	No
68	F	19:40:00	12	0-2	Yes	21:01:00	01:21:00	81	1.35	23:35:00	03:55:00	23:32:00	03:52:00	23:45:00	04:05:00	No	Yes	No	Left	Yes	3	1	Yes	1	6	02:44:00	No	14	84	70	6	4	Target Mismatch	Target Mismatch	3	No	No	MRI	28.88	14.88	24.88	41.12	0.587429	HI2	No	Yes	No
78	F	16:00:00	11	3	No	19:36:00	03:36:00	216	3.6	23:25:00	07:25:00	23:20:00	07:20:00	23:43:00	07:43:00	No	No	Yes	Left	Yes	2c	1	Yes	0	3	04:07:00	No	5	31	26	6.2	2	Target Mismatch	Target Mismatch	0	No	No	MRI	24.81	19.81	22.81	1.19	0.0457692	HI2	No	Yes	No
74	M	21:00:00	12	0-2	Yes	23:51:00	02:51:00	171	2.85	03:24:00	1900-01-23 06:24:00	02:20:00	1900-01-23 05:20:00	04:40:00	1900-01-23 07:40:00	Yes	No	No	Left	Yes	2b	2	No	Intubated	6	04:49:00	No	14	129	115	9.21429	2	Target Mismatch	Target Mismatch	0	No	No	MRI	225.34	211.34	223.34	-110.34	-0.959478	HI2	No	Yes	No
77	F	16:00:00	15	4	No	16:22:00	00:22:00	22	0.366667	18:15:00	02:15:00	18:00:00	02:00:00	19:53:00	03:53:00	No	No	Yes	Left	Yes	2b	2	No	Intubated	4	03:31:00	No	3	62	59	20.6667	0	Target Mismatch	Target Mismatch	8	No	No	MRI	10.36	7.36	10.36	48.64	0.824407	HI1	No	Yes	No
58	M	12:01:00	15	0-2	Yes	15:10:00	03:09:00	189	3.15	16:49:00	04:48:00	16:55:00	04:54:00	17:36:00	05:35:00	No	Yes	No	Right	Yes	3	3	No	14	3	02:26:00	No	12	146	134	12.1667	4	Target Mismatch	Target Mismatch	0	No	No	MRI	31.74	19.74	27.74	102.26	0.763134	PH1	Yes	Yes	No
85	F	19:00:00	7	0-2	Yes	22:33:00	03:33:00	213	3.55	01:08:00	1900-01-23 06:08:00	01:18:00	1900-01-23 06:18:00	01:39:00	1900-01-23 06:39:00	No	No	Yes	Right	Yes	3	1	Yes	2	4	03:06:00	No	5	55	50	11	0	Target Mismatch	Target Mismatch	4	No	No	MRI	0.34	-4.66	0.34	49.66	0.9932	NA	No	No	No
86	F	18:00:00	33	0-2	Yes	14:42:00	1900-01-23 20:42:00	1242	20.7	17:02:00	1900-01-23 23:02:00	16:58:00	1900-01-23 22:58:00	17:22:00	1900-01-23 23:22:00	Yes	No	No	Right	Yes	3	1	Yes	22	5	02:40:00	Yes	18	97	79	5.38889	4	Target Mismatch	Target Mismatch	0	No	No	MRI	7.65	-10.35	3.65	71.35	0.903165	HI2	No	Yes	No
80	F	21:00:00	25	0-2	Yes	05:06:00	1900-01-23 08:06:00	486	8.1	07:15:00	1900-01-23 10:15:00	07:19:00	1900-01-23 10:19:00	07:37:00	1900-01-23 10:37:00	No	Yes	No	Left	Yes	3	1	Yes	7	3	02:31:00	Yes	28	113	85	4.03571	10	Target Mismatch	Target Mismatch	35	No	No	MRI	50.64	22.64	40.64	62.36	0.733647	HI2	No	Yes	No
61	M	23:30:00	20	0-2	Yes	10:14:00	1900-01-23 10:44:00	644	10.7333	11:38:00	1900-01-23 12:08:00	11:21:00	1900-01-23 11:51:00	TICI 0	#VALUE!	No	No	Yes	Left	Yes	0	0	No	18	4		Yes	32	91	59	2.84375	12	Target Mismatch	Target Mismatch	14	No	No	MRI	165.05	133.05	153.05	-74.05	-1.25508	NA	No	No	No
84	M	20:30:00	14	0-2	Yes	21:30:00	01:00:00	60	1	23:09:00	02:39:00	23:15:00	02:45:00	23:27:00	02:57:00	No	Yes	No	Right	Yes	2c	1	Yes	16	5	01:57:00	No	3	62	59	20.6667	1	Target Mismatch	Target Mismatch	0	No	No	MRI	28.11	25.11	27.11	33.89	0.574407	PH2	Yes	Yes	No
87	F	22:00:00	17	0-2	Yes	13:05:00	1900-01-23 15:05:00	906	15.1	13:59:00	1900-01-23 15:59:00	14:03:00	1900-01-23 16:03:00	14:18:00	1900-01-23 16:18:00	No	Yes	No	Right	Yes	2c	3	No	10	4	01:13:00	Yes	8	86	78	10.75	0	Target Mismatch	Target Mismatch	5	No	No	MRI	12.01	4.01	12.01	73.99	0.94859	HI2	No	Yes	No
75	F	21:00:00	At least 21	0-2	Yes	08:55:00	1900-01-23 11:55:00	715	11.9167	11:28:00	1900-01-23 14:28:00	intubated	#VALUE!	11:43:00	1900-01-23 14:43:00	No	Yes	No	Left	Yes	2b	1	Yes	21	4	02:48:00	Yes	22	169	147	7.68182	8	Target Mismatch	Target Mismatch	0	No	No	MRI	63.67	41.67	55.67	105.33	0.716531	HI2	No	Yes	No
79	M	03:00:00	33	0-2	Yes	09:05:00	06:05:00	365	6.08333	11:00:00	08:00:00	11:06:00	08:06:00	11:19:00	08:19:00	No	Yes	No	Left	Yes	2b	1	Yes	21	5	02:14:00	Yes	42	131	89	3.11905	14	Target Mismatch	Target Mismatch	37	No	No	MRI	42.3	0.3	28.3	88.7	0.996629	HI2	No	Yes	No
85	F	20:00:00	30	0-2	Yes	13:58:00	1900-01-23 17:58:00	1078	17.9667	15:15:00	1900-01-23 19:15:00	15:19:00	1900-01-23 19:19:00	15:37:00	1900-01-23 19:37:00	No	Yes	No	Left	Yes	3	1	Yes	27	5	01:39:00	Yes	14	97	83	6.92857	6	Target Mismatch	Target Mismatch	4	No	No	MRI	60.72	46.72	54.72	36.28	0.437108	HI2	No	Yes	No
90	F	20:00:00	22	0	Yes	12:55:00	1900-01-23 16:55:00	1015	16.9167	13:52:00	1900-01-23 17:52:00	13:52:00	1900-01-23 17:52:00	15:05:00	1900-01-23 19:05:00	No	No	Yes	Left	Yes	2b	4	No	22	6	02:10:00	Yes	10	88	78	8.8	3	Target Mismatch	Target Mismatch	6	No	No	MRI	20.29	10.29	17.29	67.71	0.868077	NA	No	No	No
92	F	07:20:00	33	0-2	Yes	10:00:00	02:40:00	160	2.66667	10:35:00	03:15:00	10:42:00	03:22:00	11:46:00	04:26:00	No	Yes	No	Left	Yes	3	1	Yes	13	4	01:46:00	No	61	170	109	2.78689	38	Target Mismatch	Target Mismatch	51	No	No	MRI	147.64	86.64	109.64	22.36	0.205138	HI1	No	Yes	No
88	F	20:00:00	17	1	Yes	23:36:00	03:36:00	216	3.6	01:09:00	1900-01-23 05:09:00	01:18:00	1900-01-23 05:18:00	01:52:00	1900-01-23 05:52:00	No	Yes	No	Right	Yes	2c	2	No	10	3	02:16:00	No	8	97	89	12.125	1	Target Mismatch	Target Mismatch	6	No	No	MRI	5.03	-2.97	4.03	91.97	1.03337	NA	No	No	No
96	F	06:20:00	17	4	No	09:50:00	03:30:00	210	3.5	10:58:00	04:38:00	11:05:00	04:45:00	11:27:00	05:07:00	No	No	Yes	Left	Yes	3	1	Yes	9	4	01:37:00	No	6	22	16	3.66667	2	Target Mismatch	Target Mismatch	0	No	No	MRI	11.18	5.18	9.18	10.82	0.67625	HI1	No	Yes	No
83	M	21:30:00	22	0-2	Yes	11:15:00	1900-01-23 13:45:00	825	13.75	13:07:00	1900-01-23 15:37:00	13:01:00	1900-01-23 15:31:00	14:48:00	1900-01-23 17:18:00	No	Yes	No	Right	Yes	2c	2	No	8	4	03:33:00	Yes	12	72	60	6	5	Target Mismatch	Target Mismatch	0	No	No	MRI	26.99	14.99	21.99	45.01	0.750167	NA	No	No	No
79	M	16:00:00	19	0-2	Yes	17:30:00	01:30:00	90	1.5	19:50:00	03:50:00	19:56:00	03:56:00	21:03:00	05:03:00	No	Yes	No	Right	Yes	2b	3	No	19	5	03:33:00	No	50	190	140	3.8	26	Target Mismatch	Target Mismatch	50	No	No	MRI	118.11	68.11	92.11	71.89	0.5135	HI1	No	Yes	No
75	M	16:00:00	26	0-2	Yes	11:20:00	1900-01-23 19:20:00	288	4.8	14:48:00	1900-01-23 22:48:00	14:58:00	1900-01-23 22:58:00	15:19:00	1900-01-23 23:19:00	Yes	Yes	No	Left	Yes	2b	3	No	23	5	03:59:00	No	29	121	92	4.17241	12	Target Mismatch	Target Mismatch	0	No	No	MRI	48.28	19.28	36.28	72.72	0.790435	HI2	No	Yes	No
77	M	01:00:00	30	0-2	Yes	09:15:00	08:15:00	495	8.25	11:13:00	10:13:00	11:14:00	10:14:00	11:22:00	10:22:00	Yes	No	No	Left	Yes	3	1	Yes	15	3	02:07:00	Yes	63	148	85	2.34921	32	Target Mismatch	Target Mismatch	34	No	No	MRI	65.18	2.18	33.18	82.82	0.974353	NA	No	No	No
71	M	06:00:00	11	0-2	Yes	08:20:00	02:20:00	140	2.33333	10:12:00	04:12:00	10:17:00	04:17:00	10:39:00	04:39:00	No	Yes	No	Right	Yes	2c	1	Yes	7	6	02:19:00	No	42	193	151	4.59524	19	Target Mismatch	Target Mismatch	15	No	No	MRI	78.23	36.23	59.23	114.77	0.760066	HI2	No	Yes	No
53	F	16:50:00	10	0-2	Yes	18:12:00	01:22:00	82	1.36667	20:38:00	03:48:00	20:38:00	03:48:00	20:53:00	04:03:00	No	Yes	No	Right	Yes	3	2	No	18	4	02:41:00	No	25	72	47	2.88	15	Target Mismatch	Target Mismatch	0	No	No	MRI	285.62	260.62	270.62	-213.62	-4.54511	HI1	No	Yes	No
71	M	00:00:00	22	0-2	Yes	07:30:00	07:30:00	450	7.5	09:32:00	09:32:00	09:39:00	09:39:00	09:54:00	09:54:00	No	Yes	No	Left	Yes	3	2	No	18	6	02:24:00	Yes	33	208	175	6.30303	8	Target Mismatch	Target Mismatch	30	No	No	MRI	46.63	13.63	38.63	161.37	0.922114	HI2	No	Yes	No
71	M	03:00:00	19	0-2	Yes	07:07:00	04:07:00	247	4.11667	09:08:00	06:08:00	09:14:00	06:14:00	09:42:00	06:42:00	Yes	Yes	No	Left	Yes	2b	2	No	11	4	02:35:00	No	37	119	82	3.21622	13	Target Mismatch	Target Mismatch	26	No	No	MRI	37.58	0.58	24.58	81.42	0.992927	HI2	No	Yes	No
78	M	14:55:00	30	0-2	Yes	13:38:00	1900-01-23 22:43:00	1363	22.7167	15:07:00	00:12:00	15:14:00	00:19:00	15:44:00	00:49:00	Yes	No	No	Right	Yes	2b	2	No	Intubated	5	02:06:00	Yes	66	278	212	4.21212	21	Target Mismatch	Target Mismatch	77	No	No	MRI	16.86	-49.14	-4.14	261.14	1.23179	HI2	No	Yes	No
83	F	06:00:00	27	0-2	Yes	11:30:00	05:30:00	330	5.5	12:01:00	06:01:00	12:05:00	06:05:00	12:36:00	06:36:00	No	No	Yes	Left	Yes	3	1	Yes	22	6	01:06:00	No	37	129	92	3.48649	19	Target Mismatch	Target Mismatch	54	No	No	MRI	19.18	-17.82	0.18	109.82	1.1937	NA	No	No	No
83	F	05:30:00	12 to 18	0-2	Yes	13:57:00	08:27:00	507	8.45	20:11:00	14:41:00	20:20:00	14:50:00	20:35:00	15:05:00	No	Yes	No	Right	Yes	2b	1	Yes	11	4	06:38:00	Yes	5	42	37	8.4	1	Target Mismatch	Target Mismatch	0	No	No	MRI	55.74	50.74	54.74	-13.74	-0.371351	NA	No	No	No
56	M	05:28:00	14	0-2	Yes	06:07:00	00:39:00	39	0.65	08:15:00	02:47:00	08:20:00	02:52:00	08:53:00	03:25:00	Yes	Yes	No	Right	Yes	3	1	Yes	14	3	02:46:00	No	64	206	142	3.21875	28	Target Mismatch	Target Mismatch	92	No	No	MRI	100.77	36.77	72.77	105.23	0.741056	HI1	No	Yes	No
84	F	20:30:00	24	3	No	22:00:00	01:30:00	90	1.5	00:10:00	1900-01-23 03:40:00	00:13:00	1900-01-23 03:43:00	00:49:00	1900-01-23 04:19:00	No	Yes	No	Right	Yes	2b	2	No	8	6	02:49:00	No	30	178	148	5.93333	9	Target Mismatch	Target Mismatch	5	No	No	MRI	17.57	-12.43	8.57	160.43	1.08399	HI2	No	Yes	No
70	Male	10:00:00	8	0-2	Yes	16:10:00	06:10:00	370	6.16667	17:51:00	07:51:00	18:00:00	08:00:00	18:21:00	08:21:00	No	No	Yes	Left	Yes	3	1	Yes	6	3	02:11:00	Yes	14	77	63	5.5	6	Target Mismatch	Target Mismatch	31	No	No	MRI	13.66	-0.34	7.66	63.34	1.0054	NA	No	No	No
	M	11:30:00	24	0-2	Yes	13:20:00	01:50:00	110	1.83333	15:05:00	03:35:00	15:15:00	03:45:00	16:10:00	04:40:00	Yes	No	No	Left	Yes	3			15	3	02:50:00	No	27	166	139	6.14815	6	Target Mismatch	Target Mismatch	31	No	No	MRI	160.75	133.75	154.75	5.25	0.0377698	HI2	No	Yes	No
64	Male	15:00:00	3			14:54:00	1900-01-23 23:54:00	1434	23.9	15:52:00	00:52:00	15:57:00	00:57:00	16:32:00	01:32:00	No	Yes	No	Right	Yes	2c	3	No	0	3	01:38:00	Yes	0	33	33	#DIV/0!	0	Target Mismatch	Target Mismatch	0	No	No	MRI	15.53	15.53	15.53	17.47	0.529394	NA	No	No	No
	M	21:00:00	13	3	No	09:30:00	1900-01-23 12:30:00	750	12.5	11:36:00	1900-01-23 14:36:00	11:30:00	1900-01-23 14:30:00	12:25:00	1900-01-23 15:25:00	Yes	No	No	Right	Yes	3	1	Yes	6	4	02:55:00	Yes	22	150	128	6.81818	5	Target Mismatch	Target Mismatch	26	No	No	MRI	5.28	-16.72	0.28	144.72	1.13062	NA	No	No	No
	M	15:25:00	18 improved to 13	0-2	Yes	17:26:00	02:01:00	121	2.01667	18:31:00	03:06:00	18:38:00	03:13:00	19:41:00	04:16:00	No	No	Yes	Right	Yes	2b	3	No	8	3	02:15:00	No	5.6	57	51.4	10.1786		Target Mismatch	Target Mismatch	12	No	No	MRI	35.45	29.85	35.45	21.55	0.419261	HI1	No	Yes	No
77	Female	09:30:00	15	0-2	Yes	19:30:00	10:00:00	600	10	21:14:00	11:44:00	20:55:00	11:25:00	21:40:00	12:10:00	No	Yes	No	Right	Yes	3	1	Yes	12	4	02:10:00	Yes	27	164	137	6.07407	10	Target Mismatch	Target Mismatch	42	No	No	MRI	62.68	35.68	52.68	101.32	0.739562	HI2	No	Yes	No
91	Female	07:30:00	24	0-2	Yes	09:30:00	02:00:00	120	2	12:00:00	04:30:00	11:55:00	04:25:00	12:30:00	05:00:00	Yes	No	Yes	Right	Yes	2b	1	Yes	16	4	03:00:00	No	16	96	80	6	4	Target Mismatch	Target Mismatch	16	No	No	MRI	42.17	26.17	38.17	53.83	0.672875	NA	No	No	No
78	Female	19:00:00	27	0-2	Yes	01:10:00	1900-01-23 06:10:00	610	10.1667	03:06:00	1900-01-23 08:06:00	03:11:00	1900-01-23 08:11:00	04:22:00	1900-01-23 09:22:00	Yes	Yes	No	Left	Yes	2b	9	No	3	5	03:12:00	Yes	23	95	72	4.13043	7	Target Mismatch	Target Mismatch	30	No	No	MRI	66.46	43.46	59.46	28.54	0.396389	HI1	No	Yes	No
35	Female	22:30:00	24	0-2	Yes	00:41:00	1900-01-23 02:11:00	131	2.18333	01:52:00	1900-01-23 03:22:00	01:55:00	1900-01-23 03:25:00	02:19:00	1900-01-23 03:49:00	Yes	No	No	Left	Yes	2b	2	No	12	3	01:38:00	No	38	153	115	4.02632	19	Target Mismatch	Target Mismatch	34	No	No	MRI	137.56	99.56	118.56	15.44	0.134261	HI2	No	Yes	No
57	Female	20:00:00	34	0-2	Yes	07:57:00	1900-01-23 11:57:00	717	11.95	09:37:00	1900-01-23 13:37:00	09:32:00	1900-01-23 13:32:00	10:06:00	1900-01-23 14:06:00	No	No	Yes	Right	Yes	3	1	Yes	27	4	02:09:00	Yes	41	122	81	2.97561	10	Target Mismatch	Target Mismatch	41	No	No	MRI	72.54	31.54	62.54	49.46	0.610617	HI2	No	Yes	No
72	M	14:45:00	25	0-2	Yes	15:40:00	00:55:00	55	0.916667	16:16:00	01:31:00	16:18:00	01:33:00	17:30:00	02:45:00	No	Yes	No	Left	Yes	2a	7	No	intubated	6	01:50:00	No	50	201	151	4.02	19	Target Mismatch	Target Mismatch	55	No	No	N/A					0		No	No
74	M	19:30:00	24	0-2	Yes	20:33:00	01:03:00	63	1.05	22:17:00	02:47:00	22:25:00	02:55:00	22:43:00	03:13:00	No	Yes	No	Left	Yes	2b	1	Yes	0	1	02:10:00	No	17	163	146	9.58824	1	Target Mismatch	Target Mismatch	32	Yes	Yes	CT	4	-13	3	142	0.972603	NA	No	No	No
83	F	14:30:00	6	0-2	Yes	16:40:00	02:10:00	130	2.16667	19:01:00	04:31:00	18:52:00	04:22:00	19:42:00	05:12:00	No	Yes	No	Left	Yes	3	2	No	0	0	03:02:00	No	6	53	47	8.83333	0	Target Mismatch	Target Mismatch	0	Yes	Yes	CT	8	2	8	45	0.957447	NA	No	No	No
80	F	23:00:00	15	0-2	Yes	04:16:00	1900-01-23 05:16:00	316	5.26667	06:09:00	1900-01-23 07:09:00		1900-01-23 01:00:00	06:32:00	1900-01-23 07:32:00	Yes	No	No	Right	Yes	2b	1	Yes	1	1	02:16:00	No	6	44	38	7.33333	2	Target Mismatch	Target Mismatch	0	Yes	Yes	CT	6.66	0.66	4.66	31.34	0.824737	HI1	No	Yes	No
86	M	09:00:00	0	0-2	Yes	11:20:00	02:20:00	140	2.33333	14:55:00	05:55:00	15:02:00	06:02:00	15:16:00	06:16:00	No	No	Yes		Yes	2c	1	Yes	0	0	03:56:00	No	0	62	62	#DIV/0!	0	Target Mismatch	Target Mismatch	0	Yes	Yes	CT	0	0	0	62	1	NA	No	No	No
72	M	22:00:00	22 (fluctuating 2-22)	0-2	Yes	02:08:00	1900-01-23 04:08:00	248	4.13333	04:24:00	1900-01-23 06:24:00		1900-01-23 02:00:00	04:44:00	1900-01-23 06:44:00	Yes	No	No	Left	Yes	3	1	Yes	0	0	02:36:00	No	2	75	73	37.5	0	Target Mismatch	Target Mismatch	0	Yes	Yes	CT	0	-2	0	73	1	NA	No	No	No
70	M	22:00:00	7	0	Yes	08:30:00	1900-01-23 10:30:00	630	10.5	10:28:00	1900-01-23 12:28:00	10:23:00	1900-01-23 12:23:00	10:51:00	1900-01-23 12:51:00	No	Yes	No	Left	Yes	3	1	Yes	3	0	02:21:00	Yes	3	86	83	28.6667	0	Target Mismatch	Target Mismatch	0	Yes	Yes	CT	0	-3	0	86	1.03614	HI2	No	Yes	No
50	F	22:30:00	16	0-2	Yes	11:21:00	1900-01-23 12:51:00	771	12.85	17:45:00	1900-01-23 19:15:00	17:48:00	1900-01-23 19:18:00	18:06:00	1900-01-23 19:36:00	No	No	Yes	Left	Yes	2b	2	No	16	1	06:45:00	Yes	17	81	64	4.76471	2	Target Mismatch	Target Mismatch	6	Yes	Yes	CT	60	43	58	4	0.0625	NA	No	No	No
41	F	10:38:00	21	0-2	Yes	11:01:00	00:23:00	23	0.383333	11:45:00	01:07:00	11:55:00	01:17:00	12:04:00	01:26:00	Yes	No	No	Left	Yes	2c	1	Yes	0	1	01:03:00	No	10	119	109	11.9	3	Target Mismatch	Target Mismatch	10	Yes	Yes	CT	19	9	16	100	0.917431	NA	No	No	No
78	M	22:00:00	15	0-2	Yes	23:56:00	01:56:00	116	1.93333	01:43:00	1900-01-23 03:43:00	01:49:00	1900-01-23 03:49:00	01:53:00	1900-01-23 03:53:00	Yes	No	No	Right	Yes	3	1	Yes	1	2	01:57:00	No	34	214	180	6.29412	4	Target Mismatch	Target Mismatch	72	Yes	No	CT	10	-24	6	170	0.944444	NA	No	No	No
34	M	06:00:00	3	0-2	Yes	08:50:00	02:50:00	170	2.83333	09:58:00	03:58:00	10:19:00	04:19:00	10:35:00	04:35:00	No	No	No	Right	Yes	2b	1	Yes	1	1	01:45:00	No	10	64	54	6.4	3	Target Mismatch	Target Mismatch	0	Yes	Yes	CT	5	-5	2	59	1.09259	HI1	No	Yes	No
59	F	14:30:00	15	0-2	Yes	18:07:00	03:37:00	217	3.61667	19:40:00	05:10:00	19:47:00	05:17:00	19:58:00	05:28:00	Yes	No	No	Left	Yes	3	1	Yes	0	1	01:51:00	No	19	131	112	6.89474	8	Target Mismatch	Target Mismatch	36	Yes	Yes	CT	1	-18	-7	111	0.991071	NA	No	No	No
70	M	16:00:00	4	0-2	Yes	21:05:00	05:05:00	305	5.08333	23:29:00	07:29:00	23:24:00	07:24:00	23:55:00	07:55:00	No	No	Yes	Left	Yes	3	3	No	0	0	02:50:00	No	6	71	65	11.8333	1	Target Mismatch	Target Mismatch	18	Yes	Yes	CT	3	-3	2	68	1.04615	NA	No	No	No
77	M	00:00:00	9	0-2	Yes	15:00:00	15:00:00	900	15	16:20:00	16:20:00	16:37:00	16:37:00	16:58:00	16:58:00	No	Yes	No	Left	Yes	2b	1	Yes	4	2	01:58:00	Yes	7	116	109	16.5714	0	Target Mismatch	Target Mismatch	12	Yes	No	CT	0	-7	0	109	1	NA	No	No	No
75	F	15:00:00	0	0-2	Yes	20:20:00	05:20:00	320	5.33333	12:25:00	1900-01-23 21:25:00	13:30:00	1900-01-23 22:30:00	13:43:00	1900-01-23 22:43:00	No	Yes	No	Left	Yes	2b	5	No	1	1	05:23:00	No	0	37	37	#DIV/0!	0	Target Mismatch	Target Mismatch	0	Yes	Yes	CT	0	0	0	37	1	NA	No	No	No
74	F	07:40:00	Estimated 11	0-2	Yes	08:10:00	00:30:00	30	0.5	09:36:00	01:56:00	09:46:00	02:06:00	10:00:00	02:20:00	No	Yes	No	Right	Yes	3	1	Yes	0	2	01:50:00	No	11	104	93	9.45455	0	Target Mismatch	Target Mismatch	13	Yes	No	CT	15	4	15	78	0.83871	NA	No	No	No
72	M	22:05:00	9	0-2	Yes	18:44:00	1900-01-23 20:39:00	1239	20.65	22:47:00	00:42:00	22:30:00	00:25:00	23:22:00	01:17:00	No	No	Yes	Right	Yes	3	1	Yes	0	1	04:38:00	Yes	19	132	113	6.94737	6	Target Mismatch	Target Mismatch	39	Yes	Yes	CT	16	-3	10	116	1.02655	NA	No	No	No
	M	16:30:00	6	0-2	Yes	18:40:00	02:10:00	130	2.16667	20:54:00	04:24:00	21:01:00	04:31:00	21:20:00	04:50:00	No	Yes	No	Left	Yes	3	2	No	0	1	02:40:00	No	19.3	106.7	87.4	5.5285		Target Mismatch	Target Mismatch	24	Yes	Yes	CT	14	-5.3	14	73.4	0.839817	NA	No	No	No
81	Female	11:56:00	9	0-2	Yes	18:37:00	06:41:00	401	6.68333	19:48:00	07:52:00	19:45:00	07:49:00	20:09:00	08:13:00	No	No	Yes	Left	Yes	2b	1	Yes	intubated	2	01:32:00	Yes	1	35	34	35	0	Target Mismatch	Target Mismatch	0	Yes	No	CT	4	3	4	31	0.911765	NA	No	No	No
75	Male	14:30:00	3	0-2	Yes	15:40:00	01:10:00	70	1.16667	17:30:00	03:00:00	17:35:00	03:05:00	17:48:00	03:18:00	Yes	No	No	Right	Yes	2b	1	Yes	0	0	02:08:00	No	8	39	31	4.875	0	Target Mismatch	Target Mismatch	0	Yes	Yes	CT	0	-8	0	31	1	NA	No	No	No
	F	10:00:00	18	0-2	Yes	11:30:00	01:30:00	90	1.5	13:34:00	03:34:00	13:45:00	03:45:00	13:58:00	03:58:00	No	Yes	No	Right	Yes	2b	1	Yes	3	1	02:28:00	No	66	224	158	3.39394	30	Target Mismatch	Target Mismatch	58	Yes	Yes	CT	23	-43	-7	201	1.27215	HI1	No	Yes	No
56	Female	22:09:00	6 (10 on arrival LH)	0-2	Yes	23:25:00	01:16:00	76	1.26667	01:52:00	1900-01-23 03:43:00	01:58:00	1900-01-23 03:49:00	02:07:00	1900-01-23 03:58:00	No	Yes	No	Right	Yes	3	1	Yes	4	0	02:42:00	No	10	51	41	5.1	4	Target Mismatch	Target Mismatch	4	Yes	Yes	CT	2	-8	-2	39	0.95122	NA	No	No	No
	F	20:10:00	21	0-2	Yes	21:40:00	01:30:00	90	1.5	23:25:00	03:15:00	23:29:00	03:19:00	23:46:00	03:36:00	No	Yes	No	Left	Yes	2b	1	Yes	9	1	02:06:00	No	22	153	131	6.95455	4	Target Mismatch	Target Mismatch	39	Yes	Yes	CT	9	-13	5	144	1.09924	HI2	No	Yes	No
78	M	20:00:00	21	0-2	Yes	11:35:00	1900-01-23 15:35:00	935	15.5833	14:00:00	1900-01-23 18:00:00	13:55:00	1900-01-23 17:55:00	15:18:00	1900-01-23 19:18:00	No	No	No	Left	Yes	3	1	Yes	2	1	03:43:00	Yes	0	20	20	#DIV/0!	1	Target Mismatch	Target Mismatch	0	Yes	Yes	MRI	2.64	2.64	1.64	17.36	0.868	NA	No	No	No
50	F	23:55:00	8	0-2	Yes	01:17:00	1900-01-23 01:22:00	82	1.36667	02:33:00	1900-01-23 02:38:00	02:41:00	1900-01-23 02:46:00	02:59:00	1900-01-23 03:04:00	No	Yes	No	Left	Yes	2b	2	No	0	1	01:42:00	No	5	73	68	14.6	1	Target Mismatch	Target Mismatch	4	Yes	Yes	MRI	7.81	2.81	6.81	60.19	0.885147	NA	No	No	No
66	F	10:30:00	10	0-2	Yes	12:17:00	01:47:00	107	1.78333	13:03:00	02:33:00	13:08:00	02:38:00	13:22:00	02:52:00	No	Yes	No	Left	Yes	2c	1	Yes	0	0	01:05:00	No	2	59	57	29.5	0	Target Mismatch	Target Mismatch	0	Yes	Yes	MRI	2.28	0.28	2.28	54.72	0.96	NA	No	No	No
71	M	09:30:00	32	0	Yes	09:45:00	00:15:00	15	0.25	11:05:00	01:35:00	11:00:00	01:30:00	11:35:00	02:05:00	Yes	No	No	Left	Yes	2c	2	No	2	1	01:50:00	No	39	159	120	4.07692	4	Target Mismatch	Target Mismatch	70	Yes	Yes	MRI	15	-24	11	105	0.875	NA	No	No	No
62	F	21:00:00	20	0	Yes	08:50:00	1900-01-23 11:50:00	710	11.8333	09:41:00	1900-01-23 12:41:00	09:36:00	1900-01-23 12:36:00	10:02:00	1900-01-23 13:02:00	No	Yes	No	Right	Yes	3	1	Yes	4	1	01:12:00	Yes	10	127	117	12.7	0	Target Mismatch	Target Mismatch	37	Yes	Yes	MRI	15.5	5.5	15.5	101.5	0.867521	HI1	No	Yes	No
78	M	20:00:00	9	0-2	Yes	22:20:00	02:20:00	140	2.33333	00:20:00	1900-01-23 04:20:00	00:15:00	1900-01-23 04:15:00	00:48:00	1900-01-23 04:48:00	Yes	Yes	No	Right	Yes	3	2	No	4	1	02:28:00	No	38	271	233	7.13158	10	Target Mismatch	Target Mismatch	99	Yes	Yes	MRI	13.66	-24.34	3.66	219.34	0.941373	HI2	No	Yes	No
67	F	20:00:00	12	0-2	Yes	21:41:00	01:41:00	101	1.68333	00:55:00	1900-01-23 04:55:00	00:50:00	1900-01-23 04:50:00	01:30:00	1900-01-23 05:30:00	No	No	Yes	Left	Yes	3	1	Yes	1	0	03:49:00	No	6	119	113	19.8333	0	Target Mismatch	Target Mismatch	11	Yes	Yes	MRI	0.57	-5.43	0.57	112.43	0.994956	NA	No	No	No
43	F		7	0-2	Yes	-	#VALUE!			14:20:00	14:20:00	14:11:00	14:11:00	15:54:00	15:54:00	No	Yes	No	Left	Yes	2b	2	No	9	1	#VALUE!		3	41	38	13.6667	1	Target Mismatch	Target Mismatch	0	Yes	Yes	MRI	38.71	35.71	37.71	-0.71	-0.0186842	NA	No	No	No
71	M	21:30:00	10	0	Yes	08:38:00	1900-01-23 11:08:00	698	11.6333	10:17:00	1900-01-23 12:47:00	10:07:00	1900-01-23 12:37:00	10:40:00	1900-01-23 13:10:00	No	No	Yes	Left	Yes	3	1	Yes	0	1	02:02:00	Yes	12	62	50	5.16667	3	Target Mismatch	Target Mismatch	12	Yes	Yes	MRI	6.94	-5.06	3.94	43.06	0.8612	NA	No	No	No
86	M	22:00:00	17	0	Yes	14:20:00	1900-01-23 16:20:00	980	16.3333	15:49:00	1900-01-23 17:49:00	15:42:00	1900-01-23 17:42:00	16:22:00	1900-01-23 18:22:00	No	No	Yes	Right	Yes	2b	4	No	6	2	02:02:00	Yes	2	24	22	12	0	Target Mismatch	Target Mismatch	0	Yes	No	MRI	11.84	9.84	11.84	10.16	0.461818	HI1	No	Yes	No
43	M	21:10:00	14	0-2	Yes	22:15:00	01:05:00	65	1.08333	01:35:00	1900-01-23 04:25:00	01:40:00	1900-01-23 04:30:00	01:55:00	1900-01-23 04:45:00	No	Yes	No	Right	Yes	2c	1	Yes	3	0	03:40:00	No	55	174	119	3.16364	18	Target Mismatch	Target Mismatch	78	Yes	Yes	MRI	9.23	-45.77	-8.77	109.77	0.922437	NA	No	No	No
74	M	07:00:00	14	0-2	Yes	08:49:00	01:49:00	109	1.81667	10:53:00	03:53:00	10:50:00	03:50:00	11:23:00	04:23:00	No	Yes	No	Left	Yes	2c	1	Yes	1	1	02:34:00	No	10	104	94	10.4	2	Target Mismatch	Target Mismatch	11	Yes	Yes	MRI	15.8	5.8	13.8	78.2	0.831915	HI1	No	Yes	No
72	F	12:00:00	13	0-2	Yes	16:17:00	04:17:00	257	4.28333	18:14:00	06:14:00	18:18:00	06:18:00	18:35:00	06:35:00	No	Yes	No	Left	Yes	3	3	No	6	2	02:18:00	No	30	116	86	3.86667	10	Target Mismatch	Target Mismatch	0	Yes	No	MRI	61.43	31.43	51.43	24.57	0.285698	HI2	No	Yes	No
59	M	23:00:00	13	0-2	Yes	08:00:00	1900-01-23 09:00:00	540	9	09:11:00	1900-01-23 10:11:00	09:16:00	1900-01-23 10:16:00	09:24:00	1900-01-23 10:24:00	No	Yes	No	Left	Yes	2b	1	Yes	0	0	01:24:00	Yes	4	94	90	23.5	1	Target Mismatch	Target Mismatch		Yes	Yes	MRI	6.47	2.47	5.47	87.53	0.972556	HI2	No	Yes	No
47	F	13:30:00	16	0-2	Yes	14:50:00	01:20:00	80	1.33333	17:29:00	03:59:00	17:35:00	04:05:00	17:52:00	04:22:00	No	Yes	No	Right	Yes	3	1	Yes	5	1	03:02:00	No	66	134	68	2.0303	41	Target Mismatch	Target Mismatch	23	Yes	Yes	MRI	140.34	74.34	99.34	-6.34	-0.0932353	HI2	No	Yes	No
65	F	00:00:00	22	0-2	Yes	09:40:00	09:40:00	580	9.66667	10:34:00	10:34:00	10:37:00	10:37:00	10:58:00	10:58:00	No	No	Yes	Left	Yes	3	1	Yes	3	1	01:18:00	Yes	12	78	66	6.5	5	Target Mismatch	Target Mismatch		Yes	Yes	MRI	6.59	-5.41	1.59	71.41	1.08197	HI1	No	Yes	No
80	F	20:30:00	4	0-2	Yes	10:10:00	1900-01-23 13:40:00	820	13.6667	13:25:00	1900-01-23 16:55:00	13:32:00	1900-01-23 17:02:00	14:00:00	1900-01-23 17:30:00	No	No	Yes	Right	Yes	2b	1	Yes	3	1	03:50:00	Yes	7	45	38	6.42857	2	Target Mismatch	Target Mismatch	0	Yes	Yes	MRI	4.14	-2.86	2.14	40.86	1.07526	NA	No	No	No
69	M	20:00:00	19	0-2	Yes	20:58:00	00:58:00	58	0.966667	22:28:00	02:28:00	22:36:00	02:36:00	22:44:00	02:44:00	No	Yes	No	Right	Yes	3	1	Yes	4	1	01:46:00	No	5	76	71	15.2	0	Target Mismatch	Target Mismatch	0	Yes	Yes	MRI	16.62	11.62	16.62	59.38	0.836338	HI2	No	Yes	No
61	M	23:00:00	18	0	Yes	04:15:00	1900-01-23 05:15:00	315	5.25	07:00:00	1900-01-23 08:00:00	intubated	#VALUE!	07:18:00	1900-01-23 08:18:00	No	Yes	No	Right	Yes	2b	2	No	7	2	03:03:00	No	47	149	102	3.17021	19	Target Mismatch	Target Mismatch	18	Yes	No	MRI	99.93	52.93	80.93	49.07	0.481078	HI1	No	Yes	No
60	M	23:30:00	22	0-2	Yes	06:23:00	1900-01-23 06:53:00	413	6.88333	08:40:00	1900-01-23 09:10:00	08:30:00	1900-01-23 09:00:00	09:08:00	1900-01-23 09:38:00	No	No	Yes	Left	Yes	3	1	Yes	9	1	02:45:00	Yes	32	107	75	3.34375	18	Target Mismatch	Target Mismatch	22	Yes	Yes	MRI	72.35	40.35	54.35	34.65	0.462	NA	No	No	No
79	F	08:30:00	10	0-2	Yes	17:10:00	08:40:00	520	8.66667	19:04:00	10:34:00	18:45:00	10:15:00	19:13:00	10:43:00	No	Yes	No	Right	Yes	3	1	Yes	0	1	02:03:00	Yes	21	83	62	3.95238	2	Target Mismatch	Target Mismatch	7	Yes	Yes	MRI	10.04	-10.96	8.04	72.96	1.17677	NA	No	No	No
58	M	19:39:00	15	0-2	Yes	22:21:00	02:42:00	162	2.7	23:28:00	03:49:00	23:34:00	03:55:00	23:45:00	04:06:00	No	Yes	No	Right	Yes	2b	1	Yes	0	1	01:24:00	No	20	99	79	4.95	5	Target Mismatch	Target Mismatch	4	Yes	Yes	MRI	17.24	-2.76	12.24	81.76	1.03494	HI2	No	Yes	No
92	F	14:30:00	9	0-2	Yes	17:08:00	02:38:00	158	2.63333	18:34:00	04:04:00	18:38:00	04:08:00	19:34:00	05:04:00	No	Yes	No	Right	Yes	3	5	No	7	1	02:26:00	No	14	99	85	7.07143	2	Target Mismatch	Target Mismatch	15	Yes	Yes	MRI	9.58	-4.42	7.58	89.42	1.052	NA	No	No	No
89	F	18:00:00	22	0-2	Yes	11:35:00	1900-01-23 17:35:00	1055	17.5833	13:42:00	1900-01-23 19:42:00	13:08:00	1900-01-23 19:08:00	13:58:00	1900-01-23 19:58:00	No	Yes	No	Left	Yes	2c	1	Yes	4	1	02:23:00	Yes	12	103	91	8.58333	2	Target Mismatch	Target Mismatch	29	Yes	Yes	MRI	8.44	-3.56	6.44	94.56	1.03912	NA	No	No	No
74	F	12:55:00	10	0-2	Yes	14:23:00	01:28:00	88	1.46667	15:51:00	02:56:00	15:53:00	02:58:00	16:13:00	03:18:00	No	No	Yes	Right	Yes	3	1	Yes	1	0	01:50:00	No	10	71	61	7.1	2	Target Mismatch	Target Mismatch	8	Yes	Yes	MRI	0.13	-9.87	-1.87	70.87	1.1618	NA	No	No	No
78	F	14:30:00	19	0-2	Yes	15:47:00	01:17:00	77	1.28333	16:54:00	02:24:00	17:25:00	02:55:00	17:38:00	03:08:00	No	Yes	No	Left	Yes	3	1	Yes	0	0	01:51:00	No	5	117	112	23.4	0	Target Mismatch	Target Mismatch	0	Yes	Yes	MRI	4.49	-0.51	4.49	112.51	1.00455	NA	No	No	No
49	F	16:00:00	15	0-2	Yes	17:35:00	01:35:00	95	1.58333	19:20:00	03:20:00	19:25:00	03:25:00		1900-01-23 08:00:00	Yes	No	No	Left	Yes	3	1	Yes	2	1		No	51	310	259	6.07843	11	Target Mismatch	Target Mismatch	4	Yes	Yes	MRI	1.36	-49.64	-9.64	308.64	1.19166	NA	No	No	No
54	M	20:55:00	19	0-2	Yes	22:00:00	01:05:00	65	1.08333	23:10:00	02:15:00	23:15:00	02:20:00	23:34:00	02:39:00	Yes	No	No	Right	Yes	3	1	Yes	2	0	01:34:00	No	56	284	228	5.07143	16	Target Mismatch	Target Mismatch	28	Yes	Yes	MRI	14.9	-41.1	-1.1	269.1	1.18026	NA	No	No	No
50	M		18	0-2	Yes	18:45:00	18:45:00			20:25:00	20:25:00	20:30:00	20:30:00	20:05:00	20:05:00	No	Yes	No	Left	Yes	3	1	Yes	5	1	01:20:00		53	142	89	2.67925	32	Target Mismatch	Target Mismatch	55	Yes	Yes	MRI	44.73	-8.27	12.73	97.27	1.09292	NA	No	No	No
56	F	16:15:00	13	0-2	Yes	16:45:00	00:30:00	30	0.5	17:54:00	01:39:00	17:57:00	01:42:00	18:11:00	01:56:00	No	Yes	No	Right	Yes	3	2	No	1	0	01:26:00	No	30	107	77	3.56667	11	Target Mismatch	Target Mismatch	36	Yes	Yes	MRI	3.8	-26.2	-7.2	103.2	1.34026	NA	No	No	No
66	M	12:00:00	7	0-2	Yes	15:05:00	03:05:00	185	3.08333	16:23:00	04:23:00	16:15:00	04:15:00	16:54:00	04:54:00	No	No	Yes	Left	Yes	3	1	Yes	1	0	01:49:00	No	3	44	41	14.6667	0	Target Mismatch	Target Mismatch	3	Yes	Yes	MRI	43.86	40.86	43.86	0.14	0.00341463	HI2	No	Yes	No
67	M	03:00:00	20	0-2	Yes	07:50:00	04:50:00	290	4.83333	09:25:00	06:25:00	09:31:00	06:31:00	10:25:00	07:25:00	No	Yes	No	Left	Yes	2b	2	No	4	0	02:35:00	No	9	137	128	15.2222	2	Target Mismatch	Target Mismatch	26	Yes	Yes	MRI	44.19	35.19	42.19	92.81	0.725078	HI2	No	Yes	No
64	F	15:39:00	16	0-2	Yes	16:40:00	01:01:00	61	1.01667	18:14:00	02:35:00	18:24:00	02:45:00	18:35:00	02:56:00	No	Yes	No	Right	Yes	2b	1	Yes	1	0	01:55:00	No	17	86	69	5.05882	6	Target Mismatch	Target Mismatch	13	Yes	Yes	MRI	11.75	-5.25	5.75	74.25	1.07609	NA	No	No	No
68	M	13:15:00	7	0-2	Yes	14:35:00	01:20:00	80	1.33333	15:35:00	02:20:00	15:45:00	02:30:00	16:20:00	03:05:00	Yes	Yes	No	Right	Yes	3	4	No	0	0	01:45:00	No	43	166	123	3.86047	19	Target Mismatch	Target Mismatch	28	Yes	Yes	MRI	10.33	-32.67	-8.67	155.67	1.26561	NA	No	No	No
49	F	06:00:00	4	0	Yes	19:33:00	13:33:00	813	13.55	22:29:00	16:29:00	22:36:00	16:36:00	23:39:00	17:39:00	Yes	No	No	Right	Yes	2c	9	No	0	0	04:06:00	Yes	3	96	93	32	0	Target Mismatch	Target Mismatch	0	Yes	Yes	MRI	8.97	5.97	8.97	87.03	0.935806	NA	No	No	No
80	Male	20:00:00	11	0-2	Yes	03:11:00	1900-01-23 07:11:00	431	7.18333	05:02:00	1900-01-23 09:02:00	05:06:00	1900-01-23 09:06:00	05:27:00	1900-01-23 09:27:00	No	Yes	No	Left	Yes	3	2	No	4	1	02:16:00	Yes	3	82	79	27.3333	1	Target Mismatch	Target Mismatch	12	Yes	Yes	MRI	10.91	7.91	9.91	71.09	0.899873	HI2	No	Yes	No
	F	07:00:00	4	0-2	Yes	09:07:00	02:07:00	127	2.11667	10:46:00	03:46:00	10:40:00	03:40:00	11:05:00	04:05:00	No	Yes	No	Right	Yes	3			0	0	01:58:00	No	32	109	77	3.40625	10	Target Mismatch	Target Mismatch	18	Yes	Yes	MRI	10.38	-21.62	0.38	98.62	1.28078	HI1	No	Yes	No
70	Male	10:10:00	26	0-2	Yes	10:30:00	00:20:00	20	0.333333	12:06:00	01:56:00	12:08:00	01:58:00	13:36:00	03:26:00	No	Yes	No	Left	Yes	2b	8	No	14	1	03:06:00	No	27	149	122	5.51852	6	Target Mismatch	Target Mismatch	39	Yes	Yes	MRI	55.9	28.9	49.9	93.1	0.763115	HI1	No	Yes	No
92	Female		26	0-2	Yes	13:30:00	13:30:00			14:57:00	14:57:00	15:04:00	15:04:00	15:32:00	15:32:00	No	Yes	No	Left	Yes	2b	1	Yes	5	0	02:02:00		54	109	55	2.01852	33	Target Mismatch	Target Mismatch	38	Yes	Yes	MRI	9.3	-44.7	-23.7	99.7	1.81273	NA	No	No	No
61	Female	23:00:00	29	0-2	Yes	09:51:00	1900-01-23 10:51:00	651	10.85	10:45:00	1900-01-23 11:45:00	10:36:00	1900-01-23 11:36:00	11:07:00	1900-01-23 12:07:00	No	No	Yes	Right	Yes	2b	2	No	2	0	01:16:00	Yes	18	67	49	3.72222	5	Target Mismatch	Target Mismatch	13	Yes	Yes	MRI	0.34	-17.66	-4.66	66.66	1.36041	NA	No	No	No
66	Male	17:00:00	9	0-2	Yes	19:30:00	02:30:00	150	2.5	20:47:00	03:47:00	20:55:00	03:55:00	21:08:00	04:08:00	No	Yes	No	Right	Yes	3	1	Yes	0	0	01:38:00	No	27	109	82	4.03704	14	Target Mismatch	Target Mismatch	36	Yes	Yes	MRI	39.36	12.36	25.36	69.64	0.849268	HI1	No	Yes	No
	M	12:20:00	17	0-2	Yes	12:50:00	00:30:00	30	0.5	13:52:00	01:32:00	14:15:00	01:55:00	14:25:00	02:05:00	No	Yes	No	Right	Yes	3	2	No	3	0	01:35:00	No	23	110	87	4.78261	12	Target Mismatch	Target Mismatch	8	Yes	Yes	MRI	28.98	5.98	16.98	81.02	0.931264	HI1	No	Yes	No
	F	16:00:00	18	0-2	Yes	16:30:00	00:30:00	30	0.5	17:40:00	01:40:00	17:44:00	01:44:00	18:43:00	02:43:00	No	Yes	No	Left	Yes	3	2	No	1	0	02:13:00	No	17	56	39	3.29412	6	Target Mismatch	Target Mismatch	20	Yes	Yes	MRI	19.46	2.46	13.46	36.54	0.936923	HI1	No	Yes	No
67	Male	22:30:00	28	0-2	Yes	01:55:00	1900-01-23 03:25:00	205	3.41667	02:54:00	1900-01-23 04:24:00	03:05:00	1900-01-23 04:35:00	03:14:00	1900-01-23 04:44:00	No	Yes	No	Left	Yes	3	1	Yes	5	1	01:19:00	No	11	124	113	11.2727	3	Target Mismatch	Target Mismatch	5	Yes	Yes	MRI	13.61	2.61	10.61	110.39	0.976903	HI2	No	Yes	No
77	Male	16:15:00	23	0-2	Yes	16:45:00	00:30:00	30	0.5	17:52:00	01:37:00	17:58:00	01:43:00	18:25:00	02:10:00	No	No	Yes	Left	Yes	2b	2	No	1	0	01:40:00	No	7	47	40	6.71429	2	Target Mismatch	Target Mismatch	13	Yes	Yes	MRI	11.22	4.22	9.22	35.78	0.8945	NA	No	No	No
67	Male	05:45:00	7	0-2	Yes	07:05:00	01:20:00	80	1.33333	08:30:00	02:45:00	08:40:00	02:55:00	10:30:00	04:45:00	Yes	No	Yes	Right	Yes	2c	2	No	2	1	03:25:00	No	11	133	122	12.0909	3	Target Mismatch	Target Mismatch	14	Yes	Yes	MRI	34.76	23.76	31.76	98.24	0.805246	HI1	No	Yes	No
74	Male	13:30:00	4	0-2	Yes	14:40:00	01:10:00	70	1.16667	17:16:00	03:46:00	16:55:00	03:25:00	17:42:00	04:12:00	No	No	Yes	Right	Yes	2b	1	Yes	0	0	03:02:00	No	16	62	46	3.875	5	Target Mismatch	Target Mismatch	19	Yes	Yes	MRI	10.55	-5.45	5.55	51.45	1.11848	HI2	No	Yes	No
52	Male	07:00:00	20	0-2	Yes	08:41:00	01:41:00	101	1.68333	09:06:00	02:06:00	09:11:00	02:11:00	09:22:00	02:22:00	No	Yes	No	Right	Yes	2b	1	Yes	3	0	00:41:00	No	35	157	122	4.48571	6	Target Mismatch	Target Mismatch	40	Yes	Yes	MRI	23.23	-11.77	17.23	133.77	1.09648	NA	No	No	No
72	Female	07:40:00	9	0-2	Yes	09:05:00	01:25:00	85	1.41667	10:17:00	02:37:00	10:25:00	02:45:00	10:56:00	03:16:00	No	No	Yes	Left	Yes	2b	1	Yes	9	1	01:51:00	No	11	64	53	5.81818	2	Target Mismatch	Target Mismatch	5	Yes	Yes	MRI	24.29	13.29	22.29	39.71	0.749245	HI1	No	Yes	No
76	Female	14:45:00	16	0-2	Yes	16:25:00	01:40:00	10	0.166667	18:38:00	03:53:00	18:44:00	03:59:00	19:05:00	04:20:00	No	Yes	No	Left	Yes	3	1	Yes	1	1	02:40:00	No	7	88	81	12.5714	3	Target Mismatch	Target Mismatch	0	Yes	Yes	MRI	6.27	-0.73	3.27	81.73	1.00901	NA	No	No	No
54	Male	00:00:00	9	0-2	Yes	03:00:00	03:00:00	180	3	05:02:00	05:02:00	05:11:00	05:11:00	05:48:00	05:48:00	No	Yes	No	Right	Yes	3	2	No	1	0	02:48:00	No	2	66	64	33	0	Target Mismatch	Target Mismatch	0	Yes	Yes	MRI	0.6	-1.4	0.6	65.4	1.02188	NA	No	No	No
62	Female	00:30:00	10	0-2	Yes	03:00:00	02:30:00	150	2.5	04:35:00	04:05:00	04:42:00	04:12:00	04:54:00	04:24:00	No	Yes	No	Right	Yes	3	1	Yes	2	0	01:54:00	No	28	106	78	3.78571	12	Target Mismatch	Target Mismatch	22	Yes	Yes	MRI	38.45	10.45	26.45	67.55	0.866026	HI2	No	Yes	No
66	Female	13:30:00	8	0-2	Yes	17:35:00	04:05:00	245	4.08333	20:30:00	07:00:00	20:38:00	07:08:00	20:50:00	07:20:00	No	Yes	No	Right	Yes	2c	1	Yes	0	0	03:15:00	No	2	80	78	40	0	Target Mismatch	Target Mismatch	0	Yes	Yes	MRI	1.4	-0.6	1.4	78.6	1.00769	HI1	No	Yes	No
77	Female	17:00:00	17	0-2	Yes	19:39:00	02:39:00	159	2.65	20:38:00	03:38:00	20:43:00	03:43:00	20:56:00	03:56:00	No	Yes	No	Left	Yes	3	1	Yes	3	0	01:17:00	No	13	48	35	3.69231	6	Target Mismatch	Target Mismatch	11	Yes	Yes	MRI	2.01	-10.99	-3.99	45.99	1.314	NA	No	No	No
85	F	17:40:00	17	0-2	Yes	19:36:00	01:56:00	116	1.93333	22:25:00	04:45:00	22:30:00	04:50:00	22:41:00	05:01:00	Yes	No	No	Right	Yes	2c	1	Yes	24	5	03:05:00	No	0	0	0	#DIV/0!	0	Small Perfusion Deficit	Small Perfusion Deficit	0	No	No	MRI	103.07	103.07	103.07	-103.07	-	HI2	No	Yes	No
88	F	22:00:00	17	0-2	Yes	10:55:00	1900-01-23 12:55:00	775	12.9167	17:50:00	1900-01-23 19:50:00	18:00:00	1900-01-23 20:00:00	18:16:00	1900-01-23 20:16:00	Yes	No	No	Right	Yes	2b	3	No	6	3	07:21:00	Yes	6	12	6	2	2	Small Perfusion Deficit	Small Perfusion Deficit	0	No	No	MRI	5.33	-0.67	3.33	6.67	1.11167	NA	No	No	No
38	M	20:20:00	12	0-2	Yes	10:43:00	1900-01-23 14:23:00		2.4		1900-01-23 03:40:00		1900-01-23 03:40:00	15:55:00	1900-01-23 19:35:00	No	Yes	No	Left	Yes	2b	1	Yes	5	1	05:12:00	Yes	0	14	14	#DIV/0!	0	Small Perfusion Deficit	Small Perfusion Deficit	0	Yes	Yes	MRI	23.47	23.47	23.47	-9.47	-0.676429	NA	No	No	No
48	Male	18:30:00	7	0-2	Yes	19:25:00	00:55:00	55	0.916667	20:54:00	02:24:00	21:03:00	02:33:00	21:32:00	03:02:00	No	Yes	No	Right	Yes	2c	3	No	0	0	02:07:00	No	0	0	0	#DIV/0!	0	Small Perfusion Deficit	Small Perfusion Deficit	0	Yes	Yes	MRI	5.55	5.55	5.55	-5.55	-	NA	No	No	No
85	Female	22:00:00	3	0-2	Yes	10:31:00	1900-01-23 12:31:00	751	12.5167	12:26:00	1900-01-23 14:26:00	12:29:00	1900-01-23 14:29:00	12:47:00	1900-01-23 14:47:00	No	No	Yes	Left	Yes	3	1	Yes	1	0	02:16:00	Yes	0	14	14	#DIV/0!	0	Small Perfusion Deficit	Small Perfusion Deficit	0	Yes	Yes	MRI	2.69	2.69	2.69	11.31	0.807857	HI1	No	Yes	No
